# Supplementary material for: 2′-Fluoro-3′,5′-dimethoxy­acetanilide
Source: Acta Crystallogr Sect E Struct Rep Online. 2008 Dec 24;65(Pt 1):o205. doi: 10.1107/S1600536808042554 (PMC2968110; doi:10.1107/S1600536808042554)
Supplement: Supplementary file 2 [file e-65-0o205-Isup2.hkl]

# 
# h,k,l, Fc-squared, Fo-squared, sigma(Fo-squared) and status flag 
# 
data_I
_shelx_title ' 080328a_0m in P2(1)/c' 
_shelx_refln_list_code          4 
_shelx_F_calc_maximum      152.88 
_exptl_crystal_F_000       448.00 
_reflns_d_resolution_high  0.8394 
 
loop_ 
 _symmetry_equiv_pos_as_xyz 
 'x, y, z' 
 '-x, y+1/2, -z+1/2' 
 '-x, -y, -z' 
 'x, -y-1/2, z-1/2' 
 
_cell_length_a     9.7415 
_cell_length_b     4.8439 
_cell_length_c    21.6341 
_cell_angle_alpha  90.000 
_cell_angle_beta   98.082 
_cell_angle_gamma  90.000 
 
_shelx_F_squared_multiplier     1.000 
 
loop_ 
 _refln_index_h 
 _refln_index_k 
 _refln_index_l 
 _refln_F_squared_calc 
 _refln_F_squared_meas 
 _refln_F_squared_sigma 
 _refln_observed_status 
   1   0   0      199.38      215.99      7.59 o 
   2   0   0     2011.87     2425.52     42.79 o 
   3   0   0     2802.09     3233.69     56.98 o 
   4   0   0      408.43      441.81      8.37 o 
   5   0   0      105.67      125.56      3.06 o 
   6   0   0        0.12        0.51      0.42 o 
   7   0   0      856.34      912.38     22.96 o 
   8   0   0       13.94       16.60      1.82 o 
   9   0   0       11.41       13.64      1.86 o 
  10   0   0        0.74        5.12      2.42 o 
  11   0   0       20.44       14.86      3.46 o 
   1   1   0      492.33      506.35     12.33 o 
   2   1   0     1096.77     1058.26     20.57 o 
   3   1   0       27.41       20.76      1.01 o 
   4   1   0      228.07      252.57      4.55 o 
   5   1   0       38.73       42.43      1.21 o 
   6   1   0        0.01       -0.35      0.43 o 
   7   1   0      228.58      238.05      4.91 o 
   8   1   0      310.12      304.09      7.64 o 
   9   1   0      149.89      136.85      4.54 o 
  10   1   0        0.62        0.23      1.06 o 
  11   1   0        0.00        4.02      1.81 o 
   0   2   0       15.51       15.67      1.70 o 
   1   2   0      395.46      363.52      8.14 o 
   2   2   0     1971.72     1941.10     37.53 o 
   3   2   0       68.94       67.95      2.81 o 
   4   2   0      693.12      700.37     24.62 o 
   5   2   0      151.06      149.93      3.79 o 
   6   2   0      155.03      165.12      4.28 o 
   7   2   0      106.01      118.24      4.43 o 
   8   2   0       91.61       92.66      3.22 o 
   9   2   0       47.30       48.39      2.76 o 
  10   2   0        9.41        7.11      1.64 o 
   1   3   0       17.21       24.74      1.26 o 
   2   3   0       15.91       16.98      1.46 o 
   3   3   0        6.15        4.08      1.11 o 
   4   3   0      386.69      386.78     14.83 o 
   5   3   0      140.78      147.63      6.45 o 
   6   3   0       76.32       82.89      3.05 o 
   7   3   0        1.37        0.86      0.95 o 
   8   3   0        0.26        0.49      0.97 o 
   9   3   0        1.10        0.72      1.07 o 
   0   4   0      235.63      232.37      6.95 o 
   1   4   0       16.97       19.70      1.86 o 
   2   4   0      123.32      116.15      5.98 o 
   3   4   0      370.75      389.26      9.91 o 
   4   4   0      296.50      317.49     10.59 o 
   5   4   0       66.90       66.06      4.01 o 
   6   4   0        0.01        0.01      0.92 o 
   7   4   0        1.64        2.89      1.11 o 
   8   4   0       25.69       26.55      3.32 o 
   1   5   0        0.21        2.14      2.64 o 
   2   5   0        2.58        3.83      2.02 o 
   3   5   0       61.85       65.28      4.53 o 
   4   5   0       22.35       23.08      3.19 o 
   5   5   0        4.52        4.78      1.61 o 
 -11   1   1        2.10        1.14      1.73 o 
 -10   1   1       11.18        9.42      2.09 o 
  -9   1   1        6.32        5.98      1.52 o 
  -8   1   1       31.86       35.78      1.95 o 
  -7   1   1        1.70        2.20      0.63 o 
  -6   1   1      467.65      510.91      8.04 o 
  -5   1   1       20.36       22.55      0.92 o 
  -4   1   1      126.12      125.05      2.72 o 
  -3   1   1     5596.33     5893.36    111.84 o 
  -2   1   1     9430.38     9002.12    170.43 o 
  -1   1   1     6918.59     6497.04    432.23 o 
   0   1   1      954.85      944.13     22.51 o 
   1   1   1       59.53       42.13      1.41 o 
   2   1   1       69.96       60.60      1.31 o 
   3   1   1        6.94       12.03      0.61 o 
   4   1   1      278.29      289.25      4.69 o 
   5   1   1      143.61      152.49      2.88 o 
   6   1   1      517.86      599.90      9.33 o 
   7   1   1        3.02        3.65      0.82 o 
   8   1   1       40.87       44.30      2.31 o 
   9   1   1       24.47       25.97      2.26 o 
  10   1   1        0.85        0.77      1.09 o 
  11   1   1       12.57        9.65      1.74 o 
 -10   2   1        1.15        3.26      1.45 o 
  -9   2   1       33.78       30.51      2.14 o 
  -8   2   1       19.30       21.87      1.55 o 
  -7   2   1      441.03      459.25      8.63 o 
  -6   2   1        0.04        0.60      0.60 o 
  -5   2   1        0.81        1.46      1.98 o 
  -4   2   1      100.48       90.40      3.44 o 
  -3   2   1        3.63        7.20      1.72 o 
  -2   2   1      889.69      894.06     38.85 o 
  -1   2   1        2.13        2.31      0.45 o 
   0   2   1     1866.94     1654.63     39.43 o 
   1   2   1       69.07       69.40      1.95 o 
   2   2   1      250.58      243.57      5.34 o 
   3   2   1        9.19        9.27      0.66 o 
   4   2   1       44.34       47.44      1.37 o 
   5   2   1        7.09       10.04      0.89 o 
   6   2   1      571.19      577.56     10.26 o 
   7   2   1       35.93       37.29      1.83 o 
   8   2   1        0.29        0.80      0.84 o 
   9   2   1        6.48        5.87      1.49 o 
  10   2   1        0.13        0.21      1.18 o 
  -9   3   1        2.66        3.78      1.18 o 
  -8   3   1       29.50       28.86      2.11 o 
  -7   3   1       23.33       22.71      2.90 o 
  -6   3   1      110.59      126.41      4.60 o 
  -5   3   1      326.76      321.08      9.56 o 
  -4   3   1        0.07        1.06      1.49 o 
  -3   3   1       93.48       90.35      3.59 o 
  -2   3   1       52.46       47.79      2.36 o 
  -1   3   1       16.46       18.72      1.50 o 
   0   3   1      838.20      807.84     20.14 o 
   1   3   1        0.87        0.50      0.54 o 
   2   3   1       72.02       68.35      2.53 o 
   3   3   1      110.15      113.04      3.68 o 
   4   3   1       21.98       28.28      2.79 o 
   5   3   1      556.78      604.94     20.25 o 
   6   3   1        1.63        0.12      1.38 o 
   7   3   1        0.95        1.68      0.93 o 
   8   3   1       27.64       30.12      2.15 o 
   9   3   1       40.59       46.57      2.85 o 
  -8   4   1        9.28       13.09      1.84 o 
  -7   4   1        3.07        2.91      1.23 o 
  -6   4   1        2.22        2.11      1.24 o 
  -5   4   1      102.10      107.33      4.29 o 
  -4   4   1      189.40      191.06      8.94 o 
  -3   4   1        0.18        3.04      2.68 o 
  -2   4   1       84.66       81.05      3.55 o 
  -1   4   1        4.30        2.62      1.06 o 
   0   4   1       12.71       15.69      1.34 o 
   1   4   1       18.29       19.49      1.63 o 
   2   4   1        1.81        2.86      1.14 o 
   3   4   1        5.54        6.21      2.98 o 
   4   4   1       41.63       52.84      3.90 o 
   5   4   1       21.08       24.74      2.21 o 
   6   4   1       22.89       25.53      3.65 o 
   7   4   1       17.58       19.45      2.42 o 
   8   4   1        2.09        4.62      1.81 o 
  -5   5   1       24.57       21.70      3.75 o 
  -4   5   1        8.24        7.42      3.42 o 
  -3   5   1       10.67        8.03      1.96 o 
  -2   5   1        0.20        2.65      1.86 o 
  -1   5   1        7.42        9.27      1.67 o 
   0   5   1        4.45        6.63      1.51 o 
   1   5   1        3.16        3.58      1.95 o 
   3   5   1       47.72       53.83      4.11 o 
   4   5   1        0.28        1.13      1.25 o 
   5   5   1        2.15        0.02      1.42 o 
 -11   0   2       70.77       63.77      5.87 o 
 -10   0   2      225.39      207.04     10.73 o 
  -9   0   2       19.78       18.93      3.24 o 
  -8   0   2        0.60        0.37      0.94 o 
  -7   0   2      558.71      584.52     13.34 o 
  -6   0   2        9.24       11.95      0.82 o 
  -5   0   2      955.71     1061.69     26.18 o 
  -4   0   2       39.87       46.16      1.48 o 
  -3   0   2     1316.92     1330.07     31.62 o 
  -2   0   2      396.50      423.29     10.34 o 
  -1   0   2     4371.87     4523.47    105.62 o 
   1   0   2     1476.78     1444.14     37.48 o 
   2   0   2     4058.13     4178.56     80.73 o 
   3   0   2      838.95      922.38     18.38 o 
   4   0   2      682.45      812.95     16.45 o 
   5   0   2     1463.20     1706.78     33.78 o 
   6   0   2      243.75      263.36      6.23 o 
   7   0   2      288.57      317.53      7.44 o 
   8   0   2      115.06      106.92      4.80 o 
   9   0   2      118.32      102.34      4.38 o 
  10   0   2       84.33      100.09      6.84 o 
  11   0   2       20.62        9.96      3.19 o 
 -11   1   2       10.75        9.10      2.22 o 
 -10   1   2        6.01        4.37      1.37 o 
  -9   1   2      270.59      256.54      6.28 o 
  -8   1   2       79.11       81.02      2.87 o 
  -7   1   2        8.68       10.45      0.94 o 
  -6   1   2      286.98      297.59      5.32 o 
  -5   1   2        0.17        0.35      0.35 o 
  -4   1   2      295.25      304.26      5.71 o 
  -3   1   2       34.98       40.37      2.16 o 
  -2   1   2    23370.93    22056.76    417.24 o 
  -1   1   2       74.99       72.93      2.32 o 
   0   1   2      123.60       97.09      2.73 o 
   1   1   2     1391.10     1315.62     20.68 o 
   2   1   2     1000.89      956.52     18.57 o 
   3   1   2      425.06      437.59      8.71 o 
   4   1   2       16.65       15.38      0.78 o 
   5   1   2      454.19      563.38      9.20 o 
   6   1   2        0.56        1.95      0.51 o 
   7   1   2      100.35      108.49      3.06 o 
   8   1   2       32.62       29.62      1.82 o 
   9   1   2        1.62        1.69      1.82 o 
  10   1   2        0.64        0.06      1.05 o 
  11   1   2        0.67       -0.34      1.15 o 
 -10   2   2       12.60       10.20      1.61 o 
  -9   2   2       98.63       99.78      3.56 o 
  -8   2   2      148.39      152.69      3.89 o 
  -7   2   2       79.09       86.20      2.66 o 
  -6   2   2      587.62      580.90     12.63 o 
  -5   2   2       41.77       48.15      2.06 o 
  -4   2   2       78.18       88.20      4.37 o 
  -3   2   2      741.41      759.82     24.94 o 
  -2   2   2       55.39       60.75      1.73 o 
  -1   2   2       12.85       13.29      0.70 o 
   0   2   2        5.63        3.96      0.85 o 
   1   2   2      346.76      300.63      5.81 o 
   2   2   2      222.65      215.81      4.40 o 
   3   2   2       30.96       32.24      1.08 o 
   4   2   2        0.08        1.73      0.48 o 
   5   2   2       23.28       28.73      1.48 o 
   6   2   2      331.96      341.16      6.63 o 
   7   2   2      206.86      201.31      4.89 o 
   8   2   2        4.41        3.49      1.09 o 
   9   2   2       65.11       57.09      2.80 o 
  10   2   2        0.10       -0.79      1.13 o 
  -9   3   2        0.09        0.04      0.99 o 
  -8   3   2        1.53        3.23      1.11 o 
  -7   3   2        9.88        8.59      1.33 o 
  -6   3   2      648.82      671.08     34.93 o 
  -5   3   2      273.35      256.69     10.20 o 
  -4   3   2        4.00       10.12      2.26 o 
  -3   3   2       46.41       46.21      2.45 o 
  -2   3   2      157.42      157.57      5.30 o 
  -1   3   2       34.90       44.57      1.93 o 
   0   3   2        0.65        0.96      0.74 o 
   1   3   2      157.22      154.83      3.59 o 
   2   3   2      387.26      382.67      7.64 o 
   3   3   2        1.29        0.49      0.72 o 
   4   3   2      275.84      279.46      6.37 o 
   5   3   2       63.68       72.58      4.39 o 
   6   3   2       10.35        8.22      1.24 o 
   7   3   2       71.85       75.11      5.39 o 
   8   3   2        0.84        0.66      1.12 o 
   9   3   2       17.71       17.45      2.54 o 
  -8   4   2        0.27       -0.39      1.03 o 
  -7   4   2        8.11        4.13      1.26 o 
  -6   4   2        1.84        1.83      1.28 o 
  -5   4   2       72.91       72.71      3.79 o 
  -4   4   2        3.47        3.38      2.60 o 
  -3   4   2       32.12       39.02      3.75 o 
  -2   4   2        2.57        2.46      1.09 o 
  -1   4   2       14.34       13.52      1.65 o 
   0   4   2        2.24        3.46      0.93 o 
   1   4   2        0.01       -1.08      0.72 o 
   2   4   2      421.19      448.77     10.81 o 
   3   4   2      199.68      199.13      5.91 o 
   4   4   2      127.27      122.96      5.71 o 
   5   4   2        7.85        5.49      3.15 o 
   6   4   2        0.47        2.92      1.37 o 
   7   4   2       21.17       25.65      3.04 o 
   8   4   2        3.63        2.15      1.86 o 
  -5   5   2       17.01       20.43      2.40 o 
  -4   5   2       15.78       18.68      2.17 o 
  -3   5   2        0.72        4.12      2.04 o 
  -2   5   2       14.46       11.96      2.69 o 
  -1   5   2        1.49        0.68      1.65 o 
   0   5   2        0.00        0.32      1.56 o 
   1   5   2       32.65       36.93      3.44 o 
   3   5   2       42.79       40.90      3.00 o 
   4   5   2        1.32        2.84      1.33 o 
   5   5   2        0.69        3.89      1.74 o 
 -11   1   3        0.61        0.71      1.79 o 
 -10   1   3        2.59        0.91      1.01 o 
  -9   1   3      296.36      301.63      7.09 o 
  -8   1   3        3.74        3.14      1.00 o 
  -7   1   3        0.69        0.89      0.57 o 
  -6   1   3        0.01       -0.13      0.42 o 
  -5   1   3       40.16       48.31      1.34 o 
  -4   1   3     1378.24     1456.34     28.48 o 
  -3   1   3     3167.72     3213.41     88.05 o 
  -2   1   3       21.26       25.11      1.69 o 
  -1   1   3     7931.14     7046.10    147.46 o 
   0   1   3       21.14       24.38      0.92 o 
   1   1   3      228.23      212.27      3.93 o 
   2   1   3      337.95      310.45      5.67 o 
   3   1   3       68.84       71.97      2.36 o 
   4   1   3     1184.73     1353.70     20.76 o 
   5   1   3       21.88       24.20      1.06 o 
   6   1   3       62.00       66.13      1.86 o 
   7   1   3      113.60      115.90      2.79 o 
   8   1   3        6.52        6.05      1.35 o 
   9   1   3       93.67       84.96      3.44 o 
  10   1   3       17.81       14.31      1.86 o 
  11   1   3        2.09        3.46      1.45 o 
 -10   2   3        2.91        3.49      1.39 o 
  -9   2   3       12.92       14.08      1.69 o 
  -8   2   3        3.30        3.61      1.55 o 
  -7   2   3      357.67      351.83      8.52 o 
  -6   2   3        0.39        2.45      0.91 o 
  -5   2   3      249.92      244.20      7.25 o 
  -4   2   3      863.15      800.50     16.33 o 
  -3   2   3      989.18      974.63     39.81 o 
  -2   2   3       61.32       62.39      3.03 o 
  -1   2   3       35.03       36.50      2.65 o 
   0   2   3      225.76      207.16      5.72 o 
   1   2   3      399.31      351.67      6.74 o 
   2   2   3       60.46       62.20      1.57 o 
   3   2   3      154.12      161.33      3.24 o 
   4   2   3      225.73      245.46      5.68 o 
   5   2   3       29.95       32.52      1.71 o 
   6   2   3        7.41        7.88      1.18 o 
   7   2   3        6.90        5.55      1.03 o 
   8   2   3       36.70       35.03      1.98 o 
   9   2   3       15.78       13.58      2.03 o 
  10   2   3        6.03        4.01      1.48 o 
  -9   3   3        0.31       -1.17      0.88 o 
  -8   3   3        0.56        0.62      0.96 o 
  -7   3   3       99.68       94.35      7.29 o 
  -6   3   3      172.05      186.08      6.65 o 
  -5   3   3       34.21       45.07      5.90 o 
  -4   3   3       66.99       64.00      3.06 o 
  -3   3   3       72.10       74.17      3.19 o 
  -2   3   3      334.03      311.22      8.76 o 
  -1   3   3      569.41      523.47     10.96 o 
   0   3   3      279.35      253.88      6.29 o 
   1   3   3      219.63      232.59      4.95 o 
   2   3   3      248.10      233.58      5.04 o 
   3   3   3       37.97       37.62      2.42 o 
   4   3   3      382.70      398.39      8.48 o 
   5   3   3      155.09      148.16      4.17 o 
   6   3   3       58.37       55.98      2.67 o 
   7   3   3       17.07       16.80      1.84 o 
   8   3   3        9.12        8.63      1.96 o 
   9   3   3        0.16       -0.38      1.45 o 
  -8   4   3       12.74       11.73      1.76 o 
  -7   4   3        0.81       -0.27      1.24 o 
  -6   4   3       11.66       12.44      2.11 o 
  -5   4   3        0.60        0.03      1.15 o 
  -4   4   3        4.88        9.37      1.68 o 
  -3   4   3        0.02        2.91      1.85 o 
  -2   4   3        0.86        1.67      1.57 o 
  -1   4   3        0.80        1.72      1.02 o 
   0   4   3       37.65       36.26      1.78 o 
   1   4   3       46.90       52.95      2.44 o 
   2   4   3       22.27       21.88      2.00 o 
   3   4   3      198.86      200.22     12.60 o 
   4   4   3        2.36       -0.30      2.40 o 
   5   4   3        1.98        0.86      1.25 o 
   6   4   3       89.99       85.63      6.93 o 
   7   4   3       39.08       39.96      5.13 o 
  -5   5   3       15.63       14.81      2.23 o 
  -4   5   3       32.18       34.82      2.97 o 
  -3   5   3        3.43        4.00      1.49 o 
  -2   5   3       10.11       12.86      2.48 o 
  -1   5   3       24.31       20.38      3.08 o 
   0   5   3       54.75       53.90      4.21 o 
   1   5   3       14.85       24.34      3.17 o 
   2   5   3       51.59       50.20      5.32 o 
   3   5   3       20.95       25.04      2.88 o 
   4   5   3        5.12        4.44      2.65 o 
   5   5   3        1.50        1.77      1.48 o 
 -11   0   4      223.14      185.42     10.44 o 
 -10   0   4      104.24      102.88      7.20 o 
  -9   0   4       12.22       13.16      2.94 o 
  -8   0   4      224.72      223.67      6.15 o 
  -7   0   4      280.52      271.24     11.68 o 
  -6   0   4     1215.27     1242.08     24.94 o 
  -5   0   4        1.93        1.97      0.65 o 
  -4   0   4      305.09      303.28      8.04 o 
  -3   0   4     2997.61     3292.19     77.02 o 
  -2   0   4     5267.81     5626.59    130.85 o 
  -1   0   4      279.23      244.68     10.44 o 
   0   0   4     1193.42      831.34     20.26 o 
   1   0   4     5171.44     4511.65    195.12 o 
   2   0   4     1909.82     1989.25     38.74 o 
   3   0   4      172.26      180.31      4.18 o 
   4   0   4       76.35      121.90      3.20 o 
   5   0   4     1097.82     1280.08     25.70 o 
   6   0   4      350.34      401.79      9.01 o 
   7   0   4      201.79      196.21      5.18 o 
   8   0   4       90.74       81.37      3.68 o 
   9   0   4        1.90       -0.35      1.75 o 
  10   0   4       18.48       12.68      3.01 o 
  11   0   4       84.75       77.45      6.32 o 
 -11   1   4       10.30        9.86      3.60 o 
 -10   1   4       51.65       44.90      2.39 o 
  -9   1   4       56.46       54.80      2.51 o 
  -8   1   4      198.74      209.96      7.14 o 
  -7   1   4       85.76       84.53      2.55 o 
  -6   1   4        7.14        7.47      0.65 o 
  -5   1   4       87.14       72.49      1.95 o 
  -4   1   4      221.48      263.62      5.04 o 
  -3   1   4      284.48      249.42      4.66 o 
  -2   1   4     1692.06     1575.90     23.68 o 
  -1   1   4        2.42        7.57      0.45 o 
   0   1   4     2865.62     2322.19     49.41 o 
   1   1   4     1079.82      969.54     16.53 o 
   2   1   4     1008.28      998.95     17.14 o 
   3   1   4      115.72      138.75      2.96 o 
   4   1   4      503.03      485.69      7.96 o 
   5   1   4      505.41      542.05      8.95 o 
   6   1   4       85.55       88.37      2.25 o 
   7   1   4        2.86        1.39      0.59 o 
   8   1   4        8.48        7.38      1.07 o 
   9   1   4        5.72        6.29      1.32 o 
  10   1   4      102.02       88.38      3.66 o 
 -10   2   4        3.81        1.45      1.09 o 
  -9   2   4       32.17       30.21      2.14 o 
  -8   2   4      505.73      493.97      9.98 o 
  -7   2   4      233.96      246.82      6.51 o 
  -6   2   4      183.19      179.57      4.94 o 
  -5   2   4       54.18       56.83      3.36 o 
  -4   2   4     5485.84     5265.07     87.86 o 
  -3   2   4      852.48      881.03     22.13 o 
  -2   2   4      999.17      989.94     17.07 o 
  -1   2   4     3583.07     3349.94     56.25 o 
   0   2   4      161.53      149.89      3.70 o 
   1   2   4       44.40       39.89      1.22 o 
   2   2   4       99.57      103.36      3.48 o 
   3   2   4      648.57      724.78     15.45 o 
   4   2   4       98.85      100.48      3.59 o 
   5   2   4       43.58       49.19      2.61 o 
   6   2   4        0.62        0.00      0.70 o 
   7   2   4       19.09       19.15      2.34 o 
   8   2   4        7.61        8.28      1.92 o 
   9   2   4        2.48        1.06      0.95 o 
  10   2   4        0.93        3.01      1.60 o 
  -9   3   4       14.04       12.52      1.49 o 
  -8   3   4        7.18        2.55      2.56 o 
  -7   3   4      180.84      170.00      6.40 o 
  -6   3   4        0.80        4.92      1.52 o 
  -5   3   4      371.07      383.20     11.07 o 
  -4   3   4        0.11        2.20      0.99 o 
  -3   3   4       87.45       88.42      5.65 o 
  -2   3   4       12.25       12.72      1.43 o 
  -1   3   4       37.00       32.94      2.02 o 
   0   3   4      355.38      370.63     11.47 o 
   1   3   4        1.79        0.97      0.51 o 
   2   3   4       34.13       34.85      1.70 o 
   3   3   4       11.67       12.96      1.22 o 
   4   3   4      133.86      139.03      5.78 o 
   5   3   4        7.14        5.00      1.12 o 
   6   3   4       76.74       76.09      4.04 o 
   7   3   4        2.08        2.24      1.28 o 
   8   3   4        0.10       -0.27      1.26 o 
   9   3   4        1.80        0.34      2.52 o 
  -8   4   4       11.48       13.24      2.67 o 
  -7   4   4       25.53       28.95      3.05 o 
  -6   4   4        6.31        8.50      2.92 o 
  -5   4   4        2.85        6.63      3.15 o 
  -4   4   4        1.93        4.22      2.39 o 
  -3   4   4       44.08       48.98      2.82 o 
  -2   4   4       19.05       21.99      2.38 o 
  -1   4   4       74.18       72.14      3.31 o 
   0   4   4       66.36       64.46      2.38 o 
   1   4   4        1.35        0.61      1.27 o 
   2   4   4      153.56      151.13      5.80 o 
   3   4   4        7.61        2.98      1.82 o 
   4   4   4       28.81       28.30      2.82 o 
   5   4   4       21.94       25.83      6.87 o 
   6   4   4        7.66        8.22      3.41 o 
   7   4   4       13.74       12.18      2.36 o 
  -5   5   4        2.74        6.00      1.78 o 
  -4   5   4        2.90        5.64      2.54 o 
  -3   5   4        0.86        4.12      1.59 o 
  -2   5   4       20.96       24.01      2.54 o 
  -1   5   4        4.07        1.78      1.34 o 
   0   5   4       43.40       48.22      3.41 o 
   1   5   4       90.65       92.91      4.40 o 
   2   5   4       83.19       85.96      6.91 o 
   3   5   4       34.74       35.49      3.82 o 
   4   5   4        4.27        6.76      1.87 o 
   5   5   4        2.85        0.00      1.74 o 
 -11   1   5        6.82        4.27      3.26 o 
 -10   1   5       14.21       13.96      1.64 o 
  -9   1   5      331.78      325.62      7.54 o 
  -8   1   5       21.89       26.89      1.91 o 
  -7   1   5      146.25      144.21      4.26 o 
  -6   1   5      164.65      178.37      4.73 o 
  -5   1   5        4.84        4.46      0.62 o 
  -4   1   5     1534.66     1642.61     27.65 o 
  -3   1   5       73.10       82.97      1.92 o 
  -2   1   5      174.65      170.34      2.92 o 
  -1   1   5      922.57      833.30     12.67 o 
   0   1   5       66.21       58.56      1.66 o 
   1   1   5      290.15      275.96      6.01 o 
   2   1   5      496.55      501.26      9.07 o 
   3   1   5        5.82        5.39      1.52 o 
   4   1   5      438.93      516.84      8.45 o 
   5   1   5      342.49      338.90      5.96 o 
   6   1   5      164.08      157.96      3.37 o 
   7   1   5       25.06       28.43      1.34 o 
   8   1   5      114.09      113.65      3.36 o 
   9   1   5       50.21       40.33      3.60 o 
  10   1   5        8.36        8.27      1.62 o 
 -10   2   5        3.20        3.52      1.22 o 
  -9   2   5       95.72       88.69      3.66 o 
  -8   2   5      228.85      230.40      6.41 o 
  -7   2   5      130.49      122.27      4.02 o 
  -6   2   5       30.93       32.43      2.25 o 
  -5   2   5      316.39      312.49      7.32 o 
  -4   2   5       34.44       49.07      3.60 o 
  -3   2   5      392.32      343.63     10.14 o 
  -2   2   5      134.40      156.81      3.24 o 
  -1   2   5      596.26      566.33     10.10 o 
   0   2   5      113.33      107.35      2.88 o 
   1   2   5       15.86       17.54      0.79 o 
   2   2   5      863.24      838.72     16.95 o 
   3   2   5      349.33      361.09      6.88 o 
   4   2   5        0.11        0.59      0.59 o 
   5   2   5        6.32       10.66      1.36 o 
   6   2   5        1.93        0.24      0.78 o 
   7   2   5      131.15      137.00      4.39 o 
   8   2   5       82.77       74.37      3.20 o 
   9   2   5        0.26       -0.81      1.14 o 
  10   2   5       28.06       26.54      4.03 o 
  -9   3   5        0.57        1.05      1.03 o 
  -8   3   5        0.34       -0.22      0.96 o 
  -7   3   5      114.30      122.06      5.90 o 
  -6   3   5      230.90      230.79      7.70 o 
  -5   3   5      178.97      156.70      8.13 o 
  -4   3   5      351.96      358.08     23.23 o 
  -3   3   5       47.40       53.75      2.12 o 
  -2   3   5       63.16       64.86      2.51 o 
  -1   3   5       44.19       52.40      1.68 o 
   0   3   5       23.03       26.83      1.20 o 
   1   3   5       28.48       29.81      1.26 o 
   2   3   5      236.88      226.62      4.78 o 
   3   3   5       81.24       79.53      2.75 o 
   4   3   5      182.20      187.17      6.70 o 
   5   3   5        4.25        4.85      1.45 o 
   6   3   5       48.56       46.07      3.95 o 
   7   3   5        6.55        5.90      2.21 o 
   8   3   5       10.64        9.64      2.09 o 
   9   3   5        6.65        5.73      1.82 o 
  -8   4   5        3.96        7.95      2.92 o 
  -7   4   5       18.37       15.48      2.40 o 
  -6   4   5       52.69       49.32      3.37 o 
  -5   4   5        0.44        3.69      1.39 o 
  -4   4   5       86.11       88.37      4.07 o 
  -3   4   5        0.64       -0.53      1.40 o 
  -2   4   5        9.60       10.11      2.05 o 
  -1   4   5        1.59        0.25      0.80 o 
   0   4   5       32.62       34.93      2.25 o 
   1   4   5       43.28       44.29      2.79 o 
   2   4   5       91.41       94.94      4.39 o 
   3   4   5       28.34       20.96      2.43 o 
   4   4   5       53.86       52.17      3.34 o 
   5   4   5       13.03       13.08      2.18 o 
   6   4   5        5.57        5.26      1.70 o 
   7   4   5        8.34        6.47      1.89 o 
  -5   5   5        0.00        1.64      1.80 o 
  -4   5   5        0.14        1.75      1.46 o 
  -3   5   5        0.09        1.93      1.38 o 
  -2   5   5       18.44       22.26      2.88 o 
  -1   5   5        7.85        5.46      1.57 o 
   0   5   5       19.46       19.54      2.62 o 
   1   5   5       32.79       34.46      3.52 o 
   2   5   5        4.47        5.53      2.72 o 
   3   5   5        1.25        2.47      1.44 o 
   4   5   5        6.72       10.12      3.44 o 
 -11   0   6       36.89       35.98      4.91 o 
 -10   0   6      499.71      520.34     21.31 o 
  -9   0   6        2.67        3.42      2.15 o 
  -8   0   6        3.23        3.41      1.10 o 
  -7   0   6        0.88        7.34      2.31 o 
  -6   0   6      133.60      149.16      4.90 o 
  -5   0   6      129.20      157.31      4.89 o 
  -4   0   6      477.74      519.75     13.13 o 
  -3   0   6       84.78       82.05      2.71 o 
  -2   0   6     2024.80     2046.04     48.07 o 
  -1   0   6     1677.29     1505.35     53.36 o 
   0   0   6      384.06      305.44      7.55 o 
   1   0   6      545.69      439.45     17.56 o 
   2   0   6     2491.70     2344.27     98.68 o 
   3   0   6     1748.74     1919.10     37.68 o 
   4   0   6        0.53        0.00      0.41 o 
   5   0   6      670.73      766.73     15.98 o 
   6   0   6      335.64      397.58      9.07 o 
   7   0   6        8.66        5.93      1.14 o 
   8   0   6       40.87       42.34      2.71 o 
   9   0   6       65.84       71.55      3.74 o 
  10   0   6       70.98       73.42      5.91 o 
 -11   1   6       13.13       12.42      2.43 o 
 -10   1   6      358.00      336.33      9.41 o 
  -9   1   6        0.68        2.29      0.98 o 
  -8   1   6        0.15        4.23      3.44 o 
  -7   1   6        1.00        1.01      0.73 o 
  -6   1   6      402.81      399.51      9.00 o 
  -5   1   6       26.92       24.86      1.24 o 
  -4   1   6       68.00       60.97      1.69 o 
  -3   1   6     2800.39     3041.29     50.41 o 
  -2   1   6       95.51       85.63      1.68 o 
  -1   1   6      384.12      345.64      6.12 o 
   0   1   6      721.15      611.83     18.81 o 
   1   1   6        7.41        8.25      0.69 o 
   2   1   6       30.70       30.13      1.05 o 
   3   1   6      644.89      697.34     13.90 o 
   4   1   6      270.54      305.32      6.76 o 
   5   1   6      240.82      237.33      5.19 o 
   6   1   6       30.48       34.24      1.82 o 
   7   1   6       24.11       23.17      1.29 o 
   8   1   6       12.89        9.38      1.18 o 
   9   1   6       99.58       92.62      4.15 o 
  10   1   6        8.47        7.02      1.56 o 
 -10   2   6        5.68        3.32      1.23 o 
  -9   2   6        7.35        6.25      1.36 o 
  -8   2   6       21.15       25.39      2.04 o 
  -7   2   6        0.13        1.63      0.88 o 
  -6   2   6       14.07       14.83      1.42 o 
  -5   2   6       45.42       55.60      2.26 o 
  -4   2   6      290.87      271.21      6.32 o 
  -3   2   6        3.55        4.93      0.41 o 
  -2   2   6      933.02      931.70     16.18 o 
  -1   2   6      658.20      606.64     10.81 o 
   0   2   6      268.57      235.57      5.46 o 
   1   2   6       28.50       34.94      1.91 o 
   2   2   6       47.51       43.02      1.40 o 
   3   2   6        7.17        8.95      0.77 o 
   4   2   6       46.15       56.26      1.97 o 
   5   2   6      320.17      315.83      9.92 o 
   6   2   6       44.32       43.06      2.21 o 
   7   2   6       19.91       24.56      3.07 o 
   8   2   6      248.34      237.32      8.30 o 
   9   2   6       13.32       10.68      1.99 o 
  10   2   6       18.16       10.05      2.99 o 
  -9   3   6       27.03       24.51      2.28 o 
  -8   3   6        0.36        1.45      1.07 o 
  -7   3   6       37.11       38.57      2.95 o 
  -6   3   6      439.55      403.83     11.85 o 
  -5   3   6        1.53        5.07      2.08 o 
  -4   3   6       62.66       68.72      6.54 o 
  -3   3   6        0.63        1.44      1.22 o 
  -2   3   6        4.01        2.52      0.68 o 
  -1   3   6       19.13       20.74      1.49 o 
   0   3   6      106.29      108.03      2.66 o 
   1   3   6       46.48       44.94      2.42 o 
   2   3   6       30.05       32.41      2.28 o 
   3   3   6       33.02       28.87      2.25 o 
   4   3   6       53.03       48.13      3.07 o 
   5   3   6      358.76      364.70     11.37 o 
   6   3   6       15.66       15.53      2.22 o 
   7   3   6        2.48        1.51      1.24 o 
   8   3   6       12.96       12.69      2.29 o 
   9   3   6       18.16       19.71      2.79 o 
  -8   4   6        7.68       14.40      2.53 o 
  -7   4   6       74.73       71.15      4.13 o 
  -6   4   6        2.31        7.20      1.84 o 
  -5   4   6       12.02       10.93      1.92 o 
  -4   4   6       54.74       51.37      3.09 o 
  -3   4   6        3.75        3.49      2.12 o 
  -2   4   6        8.71        8.58      1.22 o 
  -1   4   6        0.23        0.80      0.75 o 
   0   4   6       86.86       79.27      2.96 o 
   1   4   6       24.30       23.52      2.21 o 
   2   4   6        3.40        4.20      1.32 o 
   3   4   6       32.66       31.00      2.81 o 
   4   4   6        6.66        8.53      1.98 o 
   5   4   6       15.48       17.79      4.30 o 
   6   4   6        2.58        5.53      1.74 o 
   7   4   6       11.40        8.65      2.20 o 
  -5   5   6        2.53        3.33      1.72 o 
  -4   5   6        0.81        2.39      1.56 o 
  -3   5   6       18.67       21.18      2.58 o 
  -2   5   6       52.37       61.24      3.52 o 
  -1   5   6        6.95        4.71      1.48 o 
   0   5   6       16.65       17.75      5.21 o 
   1   5   6       14.56       17.32      3.82 o 
   2   5   6       70.69       68.39      6.07 o 
   3   5   6        5.49        6.47      1.72 o 
   4   5   6        2.42        5.13      1.77 o 
 -11   1   7       90.87       79.12      4.65 o 
 -10   1   7       48.72       43.49      2.44 o 
  -9   1   7       55.56       50.55      2.56 o 
  -8   1   7        3.71        3.97      1.04 o 
  -7   1   7        1.26        2.41      1.09 o 
  -6   1   7        1.08        1.84      0.72 o 
  -5   1   7      148.53      164.33      3.60 o 
  -4   1   7      170.14      225.27      4.50 o 
  -3   1   7      951.03      992.66     17.33 o 
  -2   1   7      923.42      896.44     15.34 o 
  -1   1   7       51.80       40.27      0.97 o 
   0   1   7       62.93       59.33      2.06 o 
   1   1   7      445.44      473.25      9.97 o 
   2   1   7       69.86       62.43      1.90 o 
   3   1   7     1097.89     1184.84     23.63 o 
   4   1   7       28.09       28.69      1.21 o 
   5   1   7       11.97       15.37      1.07 o 
   6   1   7       21.43       19.22      1.13 o 
   7   1   7       25.34       24.06      1.53 o 
   8   1   7       14.54       16.80      1.45 o 
   9   1   7       80.11       73.11      3.21 o 
  10   1   7        0.39        0.35      2.37 o 
 -10   2   7        4.58        3.72      1.73 o 
  -9   2   7        1.86        0.83      0.93 o 
  -8   2   7       17.84       14.86      1.67 o 
  -7   2   7        0.01        0.89      0.83 o 
  -6   2   7        7.62        7.79      1.14 o 
  -5   2   7      249.94      259.27      6.30 o 
  -4   2   7      158.03      170.98      4.42 o 
  -3   2   7       14.57       20.59      0.77 o 
  -2   2   7       13.16       17.76      0.92 o 
  -1   2   7      107.29       91.77      2.69 o 
   0   2   7        5.67        6.71      0.53 o 
   1   2   7      183.49      171.99      3.56 o 
   2   2   7     1770.17     1830.64     31.22 o 
   3   2   7      353.35      348.37      6.73 o 
   4   2   7      172.89      191.69      4.65 o 
   5   2   7      105.40      113.29      4.56 o 
   6   2   7       81.52       82.31      3.97 o 
   7   2   7       71.99       63.36      3.55 o 
   8   2   7       13.70       14.09      2.10 o 
   9   2   7       27.79       32.31      5.48 o 
  -9   3   7        1.45        0.66      1.14 o 
  -8   3   7        7.37        5.56      1.91 o 
  -7   3   7      117.20      101.98      3.74 o 
  -6   3   7       95.30       85.22      4.09 o 
  -5   3   7      472.09      443.26     12.53 o 
  -4   3   7      170.63      170.88      5.87 o 
  -3   3   7       34.25       42.77      2.03 o 
  -2   3   7        0.26        0.16      0.73 o 
  -1   3   7        3.21        2.41      0.56 o 
   0   3   7      195.32      174.39      4.60 o 
   1   3   7       31.40       30.08      2.70 o 
   2   3   7       33.23       37.39      1.83 o 
   3   3   7        0.01        0.57      0.73 o 
   4   3   7       90.89       92.07      4.32 o 
   5   3   7       52.41       54.78      3.42 o 
   6   3   7       26.61       20.46      2.49 o 
   7   3   7       12.02       10.40      1.93 o 
   8   3   7        4.01        6.55      1.91 o 
  -8   4   7       24.63       18.94      2.82 o 
  -7   4   7       32.86       31.66      4.47 o 
  -6   4   7       40.68       37.29      3.06 o 
  -5   4   7        2.02        1.17      1.26 o 
  -4   4   7        4.97        6.78      2.59 o 
  -3   4   7       18.42       13.56      1.91 o 
  -2   4   7        8.54        8.79      1.26 o 
  -1   4   7       20.58       23.00      1.75 o 
   0   4   7       65.13       69.94      2.79 o 
   1   4   7       14.60       15.74      1.90 o 
   2   4   7        0.01       -0.56      0.88 o 
   3   4   7       15.96       16.07      2.18 o 
   4   4   7        2.10        3.57      1.41 o 
   5   4   7       15.21       18.34      2.53 o 
   6   4   7        0.34       -0.42      2.21 o 
   7   4   7        4.06        1.81      1.57 o 
  -5   5   7        0.38        0.60      1.51 o 
  -4   5   7        1.11        2.37      1.65 o 
  -3   5   7        0.10        1.09      1.45 o 
  -2   5   7       16.11       19.66      3.76 o 
  -1   5   7        0.75       -0.10      1.28 o 
   0   5   7       33.21       34.21      2.73 o 
   1   5   7       30.00       30.11      4.68 o 
   2   5   7        1.72        0.54      1.95 o 
   3   5   7        9.70        6.83      1.76 o 
   4   5   7        4.01        4.46      2.63 o 
 -11   0   8        8.00        9.28      3.03 o 
 -10   0   8      102.61      105.96      7.20 o 
  -9   0   8        0.19       -0.88      1.65 o 
  -8   0   8      247.88      252.47      7.92 o 
  -7   0   8       64.79       59.47      2.92 o 
  -6   0   8       30.35       33.20      4.09 o 
  -5   0   8     3856.33     4169.70     97.90 o 
  -4   0   8        1.61        0.81      0.52 o 
  -3   0   8       45.88       51.59      4.09 o 
  -2   0   8       90.69       91.09      2.87 o 
  -1   0   8      364.28      334.53     29.00 o 
   0   0   8      361.40      335.11      8.38 o 
   1   0   8       24.04       26.46      1.97 o 
   2   0   8      249.67      228.97     12.77 o 
   3   0   8      245.43      230.75      6.81 o 
   4   0   8       32.54       26.89      1.39 o 
   5   0   8      267.06      278.28      6.85 o 
   6   0   8       20.74       23.07      1.59 o 
   7   0   8      259.19      281.08      7.12 o 
   8   0   8        0.35        0.65      1.81 o 
   9   0   8       92.90       90.43      4.34 o 
  10   0   8       17.87       12.09      3.33 o 
 -11   1   8        6.22        6.70      2.12 o 
 -10   1   8       20.31       25.39      2.89 o 
  -9   1   8       10.57       11.29      1.53 o 
  -8   1   8       18.00       15.47      1.56 o 
  -7   1   8        5.12        3.93      0.97 o 
  -6   1   8       22.28       29.90      1.70 o 
  -5   1   8        5.93       11.05      0.83 o 
  -4   1   8      604.14      641.54     11.37 o 
  -3   1   8      988.45     1034.68     17.66 o 
  -2   1   8       59.41       53.20      1.26 o 
  -1   1   8      649.49      558.36      8.75 o 
   0   1   8      882.93      780.75     32.72 o 
   1   1   8        7.54       10.99      0.85 o 
   2   1   8     1270.68     1235.88     31.65 o 
   3   1   8       11.78        6.83      0.84 o 
   4   1   8      272.28      310.30      6.57 o 
   5   1   8        3.43        5.34      0.75 o 
   6   1   8      201.00      205.83      4.68 o 
   7   1   8       86.46       93.14      2.55 o 
   8   1   8        4.27        3.08      1.41 o 
   9   1   8       78.91       71.71      4.02 o 
  10   1   8       12.52        5.48      1.90 o 
 -10   2   8       15.00       10.86      2.27 o 
  -9   2   8        2.82        3.30      1.14 o 
  -8   2   8       11.79        9.53      1.43 o 
  -7   2   8      203.12      200.06      5.59 o 
  -6   2   8       30.80       27.15      1.81 o 
  -5   2   8       22.69       24.97      2.70 o 
  -4   2   8       11.20       11.79      1.08 o 
  -3   2   8      345.40      347.35      5.88 o 
  -2   2   8       46.40       48.42      1.46 o 
  -1   2   8       95.33       76.70      2.07 o 
   0   2   8      133.10      121.56      3.30 o 
   1   2   8      616.32      559.59     14.22 o 
   2   2   8        1.40        0.01      0.53 o 
   3   2   8       93.50       91.08      2.92 o 
   4   2   8        5.94        9.07      1.48 o 
   5   2   8        0.00        0.69      0.66 o 
   6   2   8       42.22       36.81      2.66 o 
   7   2   8        5.65        3.04      1.27 o 
   8   2   8       94.93       95.85      6.80 o 
   9   2   8       51.71       61.53      3.94 o 
  -9   3   8        0.26        0.16      1.09 o 
  -8   3   8       13.24       14.31      1.74 o 
  -7   3   8       28.25       28.62      2.75 o 
  -6   3   8       14.39       15.19      1.59 o 
  -5   3   8       41.14       35.94      2.54 o 
  -4   3   8       75.76       73.14      4.65 o 
  -3   3   8       74.01       74.30      6.37 o 
  -2   3   8       10.46       11.19      1.14 o 
  -1   3   8      376.30      366.51      7.18 o 
   0   3   8       61.79       60.90      1.97 o 
   1   3   8       78.49       75.49      2.69 o 
   2   3   8       13.48       12.38      1.26 o 
   3   3   8       78.49       72.61      2.73 o 
   4   3   8       27.82       24.30      2.37 o 
   5   3   8        9.06        7.03      1.58 o 
   6   3   8      186.36      183.63      9.76 o 
   7   3   8        2.23        0.83      1.09 o 
   8   3   8        7.28        7.89      1.97 o 
  -7   4   8       72.57       77.25      4.34 o 
  -6   4   8       10.65        9.32      1.95 o 
  -5   4   8        0.48        1.11      1.28 o 
  -4   4   8       20.21       18.38      2.27 o 
  -3   4   8       13.79       17.25      2.93 o 
  -2   4   8       12.51        9.16      1.67 o 
  -1   4   8       68.57       63.61      2.67 o 
   0   4   8       51.53       51.50      2.40 o 
   1   4   8       12.60       10.37      1.60 o 
   2   4   8       10.33       11.59      1.77 o 
   3   4   8       59.20       70.10      4.03 o 
   4   4   8        0.36        0.90      1.13 o 
   5   4   8        4.35        5.10      1.71 o 
   6   4   8        0.51        1.88      1.48 o 
  -5   5   8        3.90        4.31      1.86 o 
  -4   5   8        0.02        0.40      1.47 o 
  -3   5   8       19.83       17.36      2.49 o 
  -2   5   8        5.10        6.41      1.76 o 
  -1   5   8       27.56       24.13      2.48 o 
   0   5   8        0.34        2.06      1.18 o 
   1   5   8        3.70        6.45      5.45 o 
   2   5   8       38.74       42.75      4.94 o 
   3   5   8       19.01       15.87      3.60 o 
 -11   1   9       41.42       41.04      3.68 o 
 -10   1   9        0.43        0.68      1.53 o 
  -9   1   9        0.78        1.80      1.48 o 
  -8   1   9      147.70      147.93      4.57 o 
  -7   1   9      104.31      107.20      3.70 o 
  -6   1   9      318.25      335.67      7.86 o 
  -5   1   9       53.72       54.28      1.75 o 
  -4   1   9       56.96       59.97      1.74 o 
  -3   1   9       10.52       10.50      0.71 o 
  -2   1   9      156.77      165.01      3.00 o 
  -1   1   9      759.39      701.88     10.91 o 
   0   1   9      724.77      637.04     11.30 o 
   1   1   9       38.02       40.08      1.61 o 
   2   1   9     1792.00     1870.65     91.09 o 
   3   1   9       88.64      104.02      2.54 o 
   4   1   9       60.39       68.38      2.42 o 
   5   1   9        9.52       10.06      0.94 o 
   6   1   9        0.25        1.47      0.68 o 
   7   1   9      134.27      142.71      4.51 o 
   8   1   9        0.64        0.75      1.22 o 
   9   1   9       52.36       53.42      4.94 o 
  10   1   9        0.41        0.11      1.90 o 
 -10   2   9        0.48        0.85      1.23 o 
  -9   2   9       11.82       12.17      1.72 o 
  -8   2   9       13.72       10.81      1.49 o 
  -7   2   9       14.08       22.32      1.81 o 
  -6   2   9      115.17      103.52      3.44 o 
  -5   2   9      131.41      134.00      3.92 o 
  -4   2   9       94.81       88.81      4.00 o 
  -3   2   9      233.28      211.92      3.83 o 
  -2   2   9        4.79        4.00      0.61 o 
  -1   2   9       18.81       18.51      0.94 o 
   0   2   9      311.85      299.59     10.87 o 
   1   2   9      382.57      380.29     12.33 o 
   2   2   9      282.35      295.71      7.00 o 
   3   2   9       23.22       23.48      1.50 o 
   4   2   9        5.18       10.73      1.19 o 
   5   2   9        2.13        1.79      0.79 o 
   6   2   9        1.43        1.44      1.19 o 
   7   2   9        8.77        8.31      1.79 o 
   8   2   9       33.10       26.10      5.77 o 
   9   2   9      100.37      103.55      5.21 o 
  -9   3   9        0.94        0.75      1.25 o 
  -8   3   9        3.76        4.52      1.29 o 
  -7   3   9       36.96       32.14      2.29 o 
  -6   3   9        3.80        2.95      1.63 o 
  -5   3   9       36.17       29.48      3.17 o 
  -4   3   9       10.81        8.70      1.46 o 
  -3   3   9      264.70      234.36      7.38 o 
  -2   3   9        6.68        7.20      1.00 o 
  -1   3   9       69.82       78.08      3.23 o 
   0   3   9       76.01       75.26      4.02 o 
   1   3   9       58.96       53.67      2.23 o 
   2   3   9        2.66        3.12      0.84 o 
   3   3   9        6.63        7.28      1.12 o 
   4   3   9      159.67      166.68      6.29 o 
   5   3   9       87.31       62.76      3.60 o 
   6   3   9        1.60        1.18      1.37 o 
   7   3   9        0.13        2.26      1.28 o 
   8   3   9        0.04        0.96      1.50 o 
  -7   4   9       70.70       64.24      5.46 o 
  -6   4   9       23.46       20.43      2.58 o 
  -5   4   9        5.10        3.98      1.53 o 
  -4   4   9       66.68       55.49      3.26 o 
  -3   4   9       34.63       34.43      3.56 o 
  -2   4   9       75.35       67.01      3.68 o 
  -1   4   9       58.87       50.26      2.40 o 
   0   4   9        6.13        5.30      1.71 o 
   1   4   9        0.13       -0.18      0.81 o 
   2   4   9       62.68       65.06      3.56 o 
   3   4   9        0.54        1.43      1.68 o 
   4   4   9       69.59       71.44      6.56 o 
   5   4   9        3.61        1.58      1.39 o 
   6   4   9        0.01       -1.34      1.85 o 
  -4   5   9        2.83        0.28      1.53 o 
  -3   5   9        6.34        7.72      1.92 o 
  -2   5   9        6.93        5.53      3.31 o 
  -1   5   9        5.13        2.83      1.77 o 
   0   5   9        5.43        4.63      3.93 o 
   1   5   9        0.35        1.62      3.80 o 
   2   5   9       12.92       11.89      3.33 o 
   3   5   9       45.53       45.72      5.23 o 
 -11   0  10        7.96        7.99      3.08 o 
 -10   0  10        3.88        0.57      2.31 o 
  -9   0  10       50.10       47.69      4.55 o 
  -8   0  10       18.42       18.17      1.93 o 
  -7   0  10       41.11       47.21      2.60 o 
  -6   0  10      299.03      304.49      8.76 o 
  -5   0  10      835.41      874.75     24.50 o 
  -4   0  10      101.06      102.05      3.57 o 
  -3   0  10      719.68      715.33     17.72 o 
  -2   0  10      310.31      364.05      9.38 o 
  -1   0  10      730.19      595.44     14.63 o 
   0   0  10     7985.83     7562.37    175.68 o 
   1   0  10      548.27      591.33     21.17 o 
   2   0  10       65.96       58.32      2.56 o 
   3   0  10      183.16      158.10      5.25 o 
   4   0  10     1040.89     1139.64     28.99 o 
   5   0  10       91.59       97.20      3.16 o 
   6   0  10      177.84      191.08      5.26 o 
   7   0  10      367.18      383.60      9.41 o 
   8   0  10      168.04      171.92      8.92 o 
   9   0  10        0.03       -1.17      1.27 o 
 -11   1  10        0.10       -0.46      2.48 o 
 -10   1  10       13.71       10.11      1.59 o 
  -9   1  10       14.49       18.10      1.81 o 
  -8   1  10        7.41        9.68      1.36 o 
  -7   1  10      105.70      104.10      3.51 o 
  -6   1  10        1.51        2.16      0.81 o 
  -5   1  10       53.24       56.37      1.81 o 
  -4   1  10       10.43       13.19      0.87 o 
  -3   1  10       18.83       14.42      0.83 o 
  -2   1  10      563.15      539.94     10.07 o 
  -1   1  10        3.24        3.68      0.41 o 
   0   1  10        6.81        9.11      0.68 o 
   1   1  10      259.97      283.87      6.56 o 
   2   1  10       59.53       56.63      2.11 o 
   3   1  10       85.51       80.38      4.73 o 
   4   1  10       67.75       76.65      2.74 o 
   5   1  10       81.02       78.42      2.93 o 
   6   1  10       53.40       54.43      2.49 o 
   7   1  10      318.90      324.83      9.67 o 
   8   1  10      194.78      182.73      6.97 o 
   9   1  10        6.22        6.11      2.54 o 
 -10   2  10        8.84        5.81      1.44 o 
  -9   2  10        0.42        1.43      1.01 o 
  -8   2  10        0.12        0.88      0.90 o 
  -7   2  10       48.72       45.67      2.34 o 
  -6   2  10       40.82       42.98      2.13 o 
  -5   2  10      123.39      112.75      3.49 o 
  -4   2  10       70.65       74.30      2.54 o 
  -3   2  10       53.52       54.76      1.45 o 
  -2   2  10        8.62       10.76      1.09 o 
  -1   2  10      218.45      210.20      4.40 o 
   0   2  10       23.30       18.15      1.01 o 
   1   2  10       84.62       82.64      3.66 o 
   2   2  10      407.33      374.36      8.63 o 
   3   2  10       96.62      109.16      5.30 o 
   4   2  10       80.23       79.79      4.98 o 
   5   2  10       16.50       16.16      1.54 o 
   6   2  10      235.95      220.53      7.83 o 
   7   2  10       16.48       15.54      2.36 o 
   8   2  10      106.10      101.19      7.76 o 
   9   2  10       10.89       17.29      2.63 o 
  -9   3  10        0.02        2.30      1.23 o 
  -8   3  10       11.40        6.78      1.57 o 
  -7   3  10        2.42        0.94      0.99 o 
  -6   3  10       29.47       28.02      2.70 o 
  -5   3  10       29.17       31.84      2.53 o 
  -4   3  10       39.87       41.02      5.36 o 
  -3   3  10       35.24       39.98      5.14 o 
  -2   3  10       83.08       79.93      2.84 o 
  -1   3  10      172.96      165.98      3.87 o 
   0   3  10       30.64       30.80      1.44 o 
   1   3  10        1.76        2.63      0.83 o 
   2   3  10       22.35       28.69      3.00 o 
   3   3  10       54.20       50.12      2.69 o 
   4   3  10        8.83        8.31      1.64 o 
   5   3  10        1.89        1.75      1.26 o 
   6   3  10        9.27        4.92      1.59 o 
   7   3  10        0.88        0.80      1.25 o 
   8   3  10       11.28       10.30      2.28 o 
  -7   4  10        1.59        5.04      1.76 o 
  -6   4  10        7.54        2.70      1.64 o 
  -5   4  10        9.06        3.38      1.43 o 
  -4   4  10        0.26        1.11      1.85 o 
  -3   4  10        4.36        2.02      1.31 o 
  -2   4  10       12.23       11.07      2.80 o 
  -1   4  10        5.06        4.83      1.08 o 
   0   4  10       41.38       44.10      2.31 o 
   1   4  10        0.28        0.56      1.00 o 
   2   4  10      193.56      196.94      9.86 o 
   3   4  10       18.61       22.77      3.08 o 
   4   4  10      129.61      132.68      5.88 o 
   5   4  10        0.01       -0.33      1.44 o 
   6   4  10        0.08        0.34      1.22 o 
  -4   5  10        3.65        2.61      1.78 o 
  -3   5  10       17.49       10.30      4.72 o 
  -2   5  10        0.35       -0.32      1.33 o 
  -1   5  10        7.81        9.94      2.58 o 
   0   5  10       15.80       17.14      4.94 o 
   1   5  10       23.58       31.23      2.90 o 
   2   5  10       35.12       36.39      4.96 o 
 -10   1  11       12.96       12.20      2.00 o 
  -9   1  11        2.17        2.28      0.99 o 
  -8   1  11      174.52      156.93      4.79 o 
  -7   1  11        5.79        8.17      1.21 o 
  -6   1  11        2.57        3.16      0.92 o 
  -5   1  11       49.89       51.49      1.75 o 
  -4   1  11        0.02        0.58      0.39 o 
  -3   1  11      300.31      286.29      5.54 o 
  -2   1  11      343.18      314.79      5.32 o 
  -1   1  11       58.85       66.04      1.53 o 
   0   1  11      165.21      167.24      6.14 o 
   1   1  11       21.53       15.40      1.15 o 
   2   1  11       36.11       50.11      4.01 o 
   3   1  11      169.56      170.73      4.64 o 
   4   1  11      188.09      182.59      5.01 o 
   5   1  11       42.33       49.67      2.37 o 
   6   1  11      302.56      312.15      7.92 o 
   7   1  11      241.55      246.16     10.21 o 
   8   1  11       51.10       44.78      3.27 o 
   9   1  11        0.08        0.71      1.47 o 
 -10   2  11       11.73       10.30      1.70 o 
  -9   2  11       19.60       21.60      2.11 o 
  -8   2  11       18.02       16.74      1.78 o 
  -7   2  11       67.17       64.44      2.77 o 
  -6   2  11       17.46       19.28      1.66 o 
  -5   2  11      157.73      149.44      4.25 o 
  -4   2  11      133.42      133.91      6.10 o 
  -3   2  11       28.81       26.94      1.01 o 
  -2   2  11      110.39      118.60      2.86 o 
  -1   2  11        0.36       -0.21      0.37 o 
   0   2  11      169.03      140.12      3.30 o 
   1   2  11        0.01        0.77      0.56 o 
   2   2  11       67.62       57.79      2.31 o 
   3   2  11       67.79       60.57      2.46 o 
   4   2  11       23.66       28.30      1.79 o 
   5   2  11       32.00       28.96      1.99 o 
   6   2  11       66.94       53.16      3.45 o 
   7   2  11        4.57        5.70      1.70 o 
   8   2  11       25.16       24.02      7.38 o 
  -9   3  11        2.05        3.61      1.34 o 
  -8   3  11        7.31        7.96      1.49 o 
  -7   3  11       37.44       33.78      2.80 o 
  -6   3  11       20.68       13.44      2.22 o 
  -5   3  11        1.00        1.80      1.15 o 
  -4   3  11        9.02        5.28      1.43 o 
  -3   3  11        1.95        2.08      1.73 o 
  -2   3  11        0.31        0.74      0.67 o 
  -1   3  11       77.14       87.91      3.33 o 
   0   3  11      272.66      269.71      5.74 o 
   1   3  11       83.14       81.15      2.95 o 
   2   3  11        8.61        6.40      1.05 o 
   3   3  11        0.01        0.13      0.72 o 
   4   3  11        1.68        1.92      1.08 o 
   5   3  11      162.99      160.63      6.51 o 
   6   3  11        1.50        3.23      1.83 o 
   7   3  11        3.67        7.08      3.53 o 
  -7   4  11        9.37        9.34      2.23 o 
  -6   4  11        0.17        1.08      1.55 o 
  -5   4  11        1.11        0.83      1.34 o 
  -4   4  11       73.07       70.60      4.69 o 
  -3   4  11        9.23        8.45      2.66 o 
  -2   4  11      108.77      105.29      4.56 o 
  -1   4  11       30.89       32.53      2.04 o 
   0   4  11       52.99       52.69      3.02 o 
   1   4  11      255.34      260.45      5.93 o 
   2   4  11       42.99       43.28      9.17 o 
   3   4  11        9.45       11.46      1.91 o 
   4   4  11        0.35       -0.25      1.18 o 
   5   4  11        2.08        1.08      1.21 o 
  -3   5  11       15.02       13.84      2.36 o 
  -2   5  11        0.78        0.65      1.62 o 
  -1   5  11        2.22        1.52      1.81 o 
   0   5  11        1.11       -0.62      2.77 o 
   1   5  11        4.10        4.77      1.69 o 
   2   5  11        6.86        7.85      1.90 o 
 -10   0  12       17.95       19.23      3.80 o 
  -9   0  12       16.53       20.86      3.58 o 
  -8   0  12        1.21        3.06      1.83 o 
  -7   0  12      114.80      121.45      7.53 o 
  -6   0  12       24.78       31.62      2.08 o 
  -5   0  12      236.66      250.71      7.41 o 
  -4   0  12      363.32      383.60     10.94 o 
  -3   0  12       15.51       16.87      1.33 o 
  -2   0  12       65.26       67.85      2.97 o 
  -1   0  12     1358.16     1485.54     60.71 o 
   0   0  12      263.79      297.54      9.83 o 
   1   0  12       25.27       20.56      2.06 o 
   2   0  12      141.13      130.78      6.30 o 
   3   0  12        2.20        0.61      0.75 o 
   4   0  12       33.69       35.22      2.36 o 
   5   0  12     1411.79     1457.97     43.20 o 
   6   0  12      644.29      694.12     19.04 o 
   7   0  12       56.84       62.74      9.65 o 
   8   0  12       43.46       47.21      3.30 o 
   9   0  12        3.57        5.87      2.54 o 
 -10   1  12       12.81       11.89      1.68 o 
  -9   1  12        7.02        4.82      1.24 o 
  -8   1  12       38.95       37.91      2.19 o 
  -7   1  12      172.58      163.44      4.80 o 
  -6   1  12       17.65       15.40      1.43 o 
  -5   1  12       15.99       21.38      1.23 o 
  -4   1  12        0.05        0.63      0.46 o 
  -3   1  12        0.39        0.53      0.41 o 
  -2   1  12     1334.86     1276.44     22.08 o 
  -1   1  12       26.59       30.11      1.70 o 
   0   1  12      319.69      285.84      5.67 o 
   1   1  12       13.64       21.38      1.30 o 
   2   1  12      436.86      402.84      9.19 o 
   3   1  12        1.73        1.84      0.71 o 
   4   1  12        6.05        5.66      1.06 o 
   5   1  12      156.85      153.82      4.67 o 
   6   1  12       30.87       35.43      2.24 o 
   7   1  12       42.28       54.84      3.80 o 
   8   1  12       44.99       41.76      3.43 o 
   9   1  12        1.11        0.58      1.49 o 
 -10   2  12        0.09        1.74      1.18 o 
  -9   2  12       24.46       24.54      2.22 o 
  -8   2  12       14.61       14.94      1.71 o 
  -7   2  12        1.02        0.75      0.85 o 
  -6   2  12        9.40        8.41      1.22 o 
  -5   2  12       47.29       48.74      2.15 o 
  -4   2  12       23.95       20.46      1.91 o 
  -3   2  12        0.17        0.79      0.44 o 
  -2   2  12       45.32       36.72      1.41 o 
  -1   2  12        6.15        5.90      1.14 o 
   0   2  12        4.60        3.89      0.92 o 
   1   2  12      276.52      270.12     10.02 o 
   2   2  12       12.31       11.86      1.28 o 
   3   2  12       73.29       73.82      2.83 o 
   4   2  12        0.01       -0.58      0.65 o 
   5   2  12        1.29        1.48      0.90 o 
   6   2  12       99.53      108.03      5.09 o 
   7   2  12       14.82       12.86      2.43 o 
   8   2  12       22.80       28.67      3.16 o 
  -8   3  12        0.00        0.54      1.23 o 
  -7   3  12        5.27        2.60      1.31 o 
  -6   3  12       16.19       12.49      1.93 o 
  -5   3  12      133.03      117.78      4.95 o 
  -4   3  12       16.09       19.53      2.14 o 
  -3   3  12        0.90        0.76      1.01 o 
  -2   3  12      180.84      187.31      5.28 o 
  -1   3  12       80.56       89.79      2.65 o 
   0   3  12       48.03       49.71      1.94 o 
   1   3  12      117.02      129.23      4.04 o 
   2   3  12      126.71      128.50      4.10 o 
   3   3  12        0.52        0.62      0.78 o 
   4   3  12       88.31       86.42      4.36 o 
   5   3  12        5.40        3.09      1.62 o 
   6   3  12        4.05        3.82      1.58 o 
   7   3  12        2.19        3.13      1.50 o 
  -7   4  12        7.72       10.61      2.15 o 
  -6   4  12        8.28        9.47      2.98 o 
  -5   4  12       19.12       14.83      2.97 o 
  -4   4  12        2.88        2.52      1.45 o 
  -3   4  12       53.97       52.53      3.25 o 
  -2   4  12        6.55       13.63      2.06 o 
  -1   4  12        0.01       -0.61      0.77 o 
   0   4  12       21.23       23.05      1.95 o 
   1   4  12        5.20       10.82      1.83 o 
   2   4  12      296.84      317.30     21.73 o 
   3   4  12        2.99        2.89      1.38 o 
   4   4  12       35.06       30.49      3.05 o 
   5   4  12        5.89        7.33      1.79 o 
  -2   5  12        4.55        3.05      1.59 o 
  -1   5  12        7.41       10.71      2.81 o 
   0   5  12        1.52        1.95      1.83 o 
   1   5  12        0.01        4.22      1.54 o 
 -10   1  13       13.77       15.60      2.42 o 
  -9   1  13       18.91       20.95      1.97 o 
  -8   1  13       59.08       61.47      2.80 o 
  -7   1  13       71.34       82.66      3.17 o 
  -6   1  13       16.54       18.83      1.59 o 
  -5   1  13      128.49      122.83      3.12 o 
  -4   1  13      421.97      429.34      8.83 o 
  -3   1  13       47.11       48.96      1.61 o 
  -2   1  13       71.99       82.49      2.55 o 
  -1   1  13      190.86      200.83      5.09 o 
   0   1  13      297.20      297.18      5.93 o 
   1   1  13       42.47       47.88      4.26 o 
   2   1  13       12.01       11.61      1.23 o 
   3   1  13        3.06        5.57      0.99 o 
   4   1  13      176.89      187.77      7.11 o 
   5   1  13      146.05      154.97      4.80 o 
   6   1  13       35.09       34.36      2.61 o 
   7   1  13      216.68      220.50      6.45 o 
   8   1  13        8.26        6.32      1.86 o 
  -9   2  13        9.44        9.53      1.60 o 
  -8   2  13       56.45       47.40      3.09 o 
  -7   2  13       25.09       22.60      2.64 o 
  -6   2  13       14.38       11.70      1.81 o 
  -5   2  13       11.21       11.29      1.71 o 
  -4   2  13        5.92        6.96      1.37 o 
  -3   2  13       17.24       18.06      1.12 o 
  -2   2  13      344.52      313.70      6.29 o 
  -1   2  13       15.87       18.84      1.15 o 
   0   2  13        3.39        4.24      0.71 o 
   1   2  13       57.30       58.97      2.39 o 
   2   2  13      130.46      123.35      6.23 o 
   3   2  13      103.58      104.41      3.57 o 
   4   2  13       19.34       18.68      2.64 o 
   5   2  13       39.67       44.87      2.41 o 
   6   2  13       21.62       23.97      2.70 o 
   7   2  13        0.45        2.50      1.53 o 
   8   2  13       38.35       35.38      3.47 o 
  -8   3  13        0.82        0.66      1.30 o 
  -7   3  13        2.21        1.85      1.31 o 
  -6   3  13       30.92       30.62      2.83 o 
  -5   3  13       22.02       25.39      2.55 o 
  -4   3  13        8.87        4.70      1.37 o 
  -3   3  13        9.68       12.43      2.42 o 
  -2   3  13      174.76      169.15      4.87 o 
  -1   3  13      488.13      489.22      9.53 o 
   0   3  13       58.65       56.70      2.59 o 
   1   3  13       99.11      107.33      3.65 o 
   2   3  13        0.41        2.22      0.87 o 
   3   3  13        5.73        5.02      1.57 o 
   4   3  13       70.52       72.43      4.03 o 
   5   3  13        8.35        7.00      1.74 o 
   6   3  13       13.62       17.71      2.49 o 
   7   3  13        4.29        3.03      3.22 o 
  -6   4  13        3.37        2.06      1.47 o 
  -5   4  13        2.66        2.85      2.38 o 
  -4   4  13        1.43        2.99      1.48 o 
  -3   4  13        2.94        3.02      1.46 o 
  -2   4  13        0.01        0.15      1.21 o 
  -1   4  13       11.00       13.70      2.12 o 
   0   4  13        0.54        1.37      1.03 o 
   1   4  13       96.13      106.13      3.88 o 
   2   4  13       31.98       35.30      2.91 o 
   3   4  13        0.71        0.97      1.22 o 
   4   4  13       14.66       13.54      3.41 o 
   5   4  13        1.55        2.33      1.52 o 
 -10   0  14       12.29       11.82      3.26 o 
  -9   0  14       18.03       19.00      3.49 o 
  -8   0  14       42.29       44.91      4.26 o 
  -7   0  14      133.41      134.41      9.41 o 
  -6   0  14       54.03       52.33      4.04 o 
  -5   0  14       29.17       28.94      2.03 o 
  -4   0  14      183.07      181.15      5.72 o 
  -3   0  14        1.79        1.61      1.28 o 
  -2   0  14      889.34      838.18     44.85 o 
  -1   0  14      319.25      306.26      8.57 o 
   0   0  14       57.78       65.30      2.44 o 
   1   0  14       72.26       67.38      3.27 o 
   2   0  14      203.82      200.77      8.94 o 
   3   0  14        3.91        7.07      1.86 o 
   4   0  14     1104.43     1157.41     41.37 o 
   5   0  14      644.97      706.05     26.77 o 
   6   0  14      478.09      526.59     21.13 o 
   7   0  14      190.10      207.84     10.55 o 
   8   0  14       45.71       46.90      4.62 o 
 -10   1  14       11.28       13.52      2.38 o 
  -9   1  14       14.24       18.39      1.91 o 
  -8   1  14        5.01        6.02      1.93 o 
  -7   1  14        6.65        7.00      1.27 o 
  -6   1  14        7.84        9.58      1.87 o 
  -5   1  14        2.95        2.52      0.67 o 
  -4   1  14       32.56       30.66      1.38 o 
  -3   1  14      275.20      287.98      6.71 o 
  -2   1  14       89.00      103.06      3.03 o 
  -1   1  14      188.81      204.10      4.92 o 
   0   1  14       20.23       18.93      1.32 o 
   1   1  14        0.50        0.25      0.57 o 
   2   1  14       15.93       16.54      1.46 o 
   3   1  14      306.80      302.72      7.59 o 
   4   1  14      563.64      585.34     13.30 o 
   5   1  14       85.84       92.73      7.64 o 
   6   1  14      161.33      164.65      5.25 o 
   7   1  14       21.05       22.12      2.15 o 
   8   1  14        5.17        5.83      1.88 o 
  -9   2  14        3.03        4.18      1.27 o 
  -8   2  14       19.98       12.82      3.76 o 
  -7   2  14       91.08       78.19      4.36 o 
  -6   2  14       17.16       13.63      1.95 o 
  -5   2  14       18.82       25.21      3.84 o 
  -4   2  14      870.78      840.82     21.68 o 
  -3   2  14       58.01       66.44      2.11 o 
  -2   2  14      161.18      163.84      3.85 o 
  -1   2  14      141.13      145.77      3.55 o 
   0   2  14      410.84      407.87      8.04 o 
   1   2  14        0.00       -0.02      0.58 o 
   2   2  14        5.35        7.47      1.16 o 
   3   2  14      162.22      164.37      4.93 o 
   4   2  14      148.33      150.21      4.75 o 
   5   2  14       31.69       30.04      2.20 o 
   6   2  14        0.15        0.19      1.28 o 
   7   2  14       22.04       19.70      2.76 o 
  -8   3  14        0.78        1.85      1.47 o 
  -7   3  14       25.07       17.24      2.49 o 
  -6   3  14        5.95        5.70      1.62 o 
  -5   3  14        0.27        1.69      1.29 o 
  -4   3  14       37.36       38.19      2.72 o 
  -3   3  14        5.91        5.02      1.45 o 
  -2   3  14       13.37       13.23      1.48 o 
  -1   3  14        2.71        3.60      0.87 o 
   0   3  14      552.26      532.06     10.35 o 
   1   3  14        0.66        1.23      0.71 o 
   2   3  14       21.01       15.37      1.65 o 
   3   3  14       20.62       23.90      2.03 o 
   4   3  14        4.09        2.36      1.42 o 
   5   3  14       14.82       14.26      2.26 o 
   6   3  14        2.30        2.20      1.44 o 
  -6   4  14        0.03        1.62      1.48 o 
  -5   4  14       12.22       14.10      2.31 o 
  -4   4  14        1.68        3.15      1.91 o 
  -3   4  14        3.89        5.33      1.69 o 
  -2   4  14       14.42       12.37      2.56 o 
  -1   4  14        3.26        5.04      1.23 o 
   0   4  14        0.28       -0.32      0.90 o 
   1   4  14       26.53       28.48      2.46 o 
   2   4  14      127.82      140.92      5.98 o 
   3   4  14        1.54        0.39      1.18 o 
   4   4  14        2.40        2.59      1.52 o 
 -10   1  15        9.31       12.95      2.35 o 
  -9   1  15       49.42       48.55      2.64 o 
  -8   1  15        7.25        5.84      1.35 o 
  -7   1  15        8.91       11.55      2.28 o 
  -6   1  15       20.26       18.64      1.65 o 
  -5   1  15        0.86        0.50      0.62 o 
  -4   1  15      154.73      158.71      4.36 o 
  -3   1  15       71.36       80.49      2.69 o 
  -2   1  15        2.46        4.74      1.22 o 
  -1   1  15        6.13        4.75      0.69 o 
   0   1  15        0.62       -0.40      0.43 o 
   1   1  15      244.09      211.64      8.33 o 
   2   1  15      500.72      533.85     12.07 o 
   3   1  15       20.56       23.50      1.88 o 
   4   1  15      619.17      645.06     14.58 o 
   5   1  15       31.03       34.10      2.38 o 
   6   1  15       16.24       15.47      1.82 o 
   7   1  15       21.28       21.87      2.18 o 
   8   1  15       10.58       10.86      2.32 o 
  -9   2  15        4.08        3.04      1.57 o 
  -8   2  15       43.97       40.20      3.18 o 
  -7   2  15        3.02        4.80      1.51 o 
  -6   2  15        0.06       -0.49      0.91 o 
  -5   2  15       19.70       21.44      2.19 o 
  -4   2  15       36.23       41.28      2.69 o 
  -3   2  15      162.04      162.75      5.54 o 
  -2   2  15      198.18      207.52      6.24 o 
  -1   2  15      274.08      280.00      5.91 o 
   0   2  15        0.13        0.34      0.55 o 
   1   2  15        0.00       -0.20      0.72 o 
   2   2  15      299.60      294.36      9.53 o 
   3   2  15        3.46        1.97      0.85 o 
   4   2  15       31.79       25.09      2.06 o 
   5   2  15        2.50        3.82      1.11 o 
   6   2  15        0.13       -1.05      1.17 o 
   7   2  15        3.89        3.16      2.81 o 
  -8   3  15        0.10        1.47      1.53 o 
  -7   3  15       17.79       19.22      2.54 o 
  -6   3  15       18.79       21.76      2.58 o 
  -5   3  15       12.18       10.28      1.88 o 
  -4   3  15        5.04        4.56      1.46 o 
  -3   3  15        2.66        2.58      1.30 o 
  -2   3  15        0.46        0.80      0.91 o 
  -1   3  15      281.06      284.54      7.29 o 
   0   3  15        2.70        4.71      0.92 o 
   1   3  15       12.90       11.97      1.67 o 
   2   3  15      168.68      172.01      5.26 o 
   3   3  15        5.93        5.75      1.24 o 
   4   3  15        9.25        7.53      1.72 o 
   5   3  15       10.45        9.16      2.01 o 
   6   3  15       44.51       41.68      3.48 o 
  -5   4  15        0.86        0.77      1.49 o 
  -4   4  15        1.25        2.83      1.58 o 
  -3   4  15        0.01        2.65      1.46 o 
  -2   4  15        0.17       -0.63      1.19 o 
  -1   4  15       15.52       15.62      1.79 o 
   0   4  15        0.66        0.08      1.05 o 
   1   4  15        3.10        3.39      1.23 o 
   2   4  15        6.27        6.51      1.76 o 
   3   4  15        4.38        3.55      1.56 o 
 -10   0  16       38.39       49.96      5.62 o 
  -9   0  16        0.40        2.47      2.20 o 
  -8   0  16       49.80       50.88      4.64 o 
  -7   0  16        1.23        0.93      1.07 o 
  -6   0  16       92.23       91.57      4.00 o 
  -5   0  16       87.35      110.21      4.32 o 
  -4   0  16        9.93       13.54      1.56 o 
  -3   0  16      204.28      219.75      6.61 o 
  -2   0  16       14.55       18.57      2.08 o 
  -1   0  16       15.64       19.61      2.49 o 
   0   0  16       39.21       46.81      3.46 o 
   1   0  16       26.96       22.37      2.72 o 
   2   0  16     1112.41     1004.72     36.12 o 
   3   0  16       66.99       71.40      4.98 o 
   4   0  16      338.48      305.53     13.43 o 
   5   0  16      221.76      224.12     10.94 o 
   6   0  16        5.27        4.19      2.40 o 
   7   0  16        2.12        3.65      2.38 o 
  -9   1  16        6.49        7.90      1.83 o 
  -8   1  16        0.47        0.47      0.98 o 
  -7   1  16        3.96        4.53      1.20 o 
  -6   1  16      273.04      290.11      9.04 o 
  -5   1  16       44.31       50.45      2.31 o 
  -4   1  16        0.44        1.09      0.77 o 
  -3   1  16      492.47      479.72     10.53 o 
  -2   1  16      184.27      177.10      4.90 o 
  -1   1  16       39.68       32.70      1.57 o 
   0   1  16        1.84        3.86      0.91 o 
   1   1  16        1.78        0.59      0.54 o 
   2   1  16       75.24       69.14      2.85 o 
   3   1  16       74.51       70.61      3.02 o 
   4   1  16      182.06      188.88      7.84 o 
   5   1  16       39.99       39.29      2.55 o 
   6   1  16        2.33        2.04      1.38 o 
   7   1  16        7.20        5.85      1.49 o 
  -9   2  16        0.02        0.04      1.68 o 
  -8   2  16        1.64        4.15      2.63 o 
  -7   2  16        0.70        3.58      1.31 o 
  -6   2  16       12.46       16.60      3.87 o 
  -5   2  16       56.96       52.86      3.09 o 
  -4   2  16      137.89      139.53      5.31 o 
  -3   2  16        9.34        9.00      1.01 o 
  -2   2  16      673.82      646.83     12.11 o 
  -1   2  16       94.67       95.94      3.86 o 
   0   2  16        0.09       -0.16      0.58 o 
   1   2  16      389.70      390.12      7.96 o 
   2   2  16       37.40       44.39      2.33 o 
   3   2  16       72.59       66.15      3.15 o 
   4   2  16       78.88       81.33      3.42 o 
   5   2  16        0.27        0.39      0.83 o 
   6   2  16       17.04       16.02      2.56 o 
   7   2  16        1.12        1.22      1.51 o 
  -7   3  16       26.00       17.84      3.51 o 
  -6   3  16       29.44       28.89      2.90 o 
  -5   3  16        1.78        1.23      1.33 o 
  -4   3  16        3.06        5.62      1.57 o 
  -3   3  16       21.59       21.62      2.37 o 
  -2   3  16        0.04       -0.54      0.83 o 
  -1   3  16       16.49       17.15      1.92 o 
   0   3  16      113.22      116.61      3.38 o 
   1   3  16       45.87       45.58      2.07 o 
   2   3  16       14.10       14.59      2.73 o 
   3   3  16       25.14       24.82      2.44 o 
   4   3  16        1.26        1.07      1.16 o 
   5   3  16        5.89        4.77      1.58 o 
  -5   4  16       10.71       12.89      2.98 o 
  -4   4  16        4.07        4.36      1.79 o 
  -3   4  16        0.40        0.64      1.41 o 
  -2   4  16       13.87       16.32      2.59 o 
  -1   4  16        0.58        1.23      1.11 o 
   0   4  16        0.09        2.21      1.19 o 
   1   4  16        2.31        3.74      1.34 o 
   2   4  16        4.32        4.28      1.32 o 
   3   4  16        0.30       -0.23      1.22 o 
  -9   1  17        7.19        8.58      1.88 o 
  -8   1  17       27.91       29.14      2.78 o 
  -7   1  17        0.18        1.45      1.32 o 
  -6   1  17       12.05       16.22      2.15 o 
  -5   1  17      245.61      249.87      6.84 o 
  -4   1  17      111.51      123.08      5.64 o 
  -3   1  17      320.81      324.02      7.61 o 
  -2   1  17       38.31       35.77      1.73 o 
  -1   1  17        7.74        8.38      0.99 o 
   0   1  17       73.60       70.60      2.25 o 
   1   1  17       40.93       46.72      1.83 o 
   2   1  17       13.22       11.70      1.45 o 
   3   1  17      293.12      306.87      8.06 o 
   4   1  17       27.39       26.17      2.19 o 
   5   1  17        4.28        1.53      1.47 o 
   6   1  17       13.73        9.06      1.70 o 
   7   1  17       10.59       13.80      2.02 o 
  -8   2  17        0.11       -0.44      1.26 o 
  -7   2  17        2.17        4.12      1.45 o 
  -6   2  17       13.12       15.27      2.12 o 
  -5   2  17       37.69       45.55      2.91 o 
  -4   2  17       37.57       34.47      2.51 o 
  -3   2  17      156.48      151.58      4.41 o 
  -2   2  17        0.82        5.07      0.89 o 
  -1   2  17        9.71        8.75      1.04 o 
   0   2  17        8.07       11.04      1.20 o 
   1   2  17       46.05       46.38      2.01 o 
   2   2  17      165.28      179.52      5.46 o 
   3   2  17        5.71        6.41      1.28 o 
   4   2  17       38.33       36.44      3.19 o 
   5   2  17        0.19        1.02      1.06 o 
   6   2  17        2.76        3.84      1.74 o 
  -7   3  17       16.28       15.59      2.85 o 
  -6   3  17        0.28        0.40      1.27 o 
  -5   3  17       33.79       33.93      3.04 o 
  -4   3  17        0.11        0.06      1.10 o 
  -3   3  17        1.96        0.06      1.18 o 
  -2   3  17        8.70       11.52      1.87 o 
  -1   3  17       10.83       13.24      2.55 o 
   0   3  17       82.41       87.07      2.91 o 
   1   3  17        0.36        2.09      0.84 o 
   2   3  17        0.38        0.80      0.96 o 
   3   3  17        4.43        4.60      1.31 o 
   4   3  17       32.16       29.64      3.08 o 
   5   3  17       15.30       17.13      2.68 o 
  -4   4  17        0.13        1.23      2.07 o 
  -3   4  17        8.26        9.99      2.16 o 
  -2   4  17        3.16        4.46      1.67 o 
  -1   4  17        3.82        2.72      1.62 o 
   0   4  17       41.58       45.14      3.33 o 
   1   4  17        3.62        4.46      1.38 o 
   2   4  17        9.23       12.91      1.79 o 
  -9   0  18       11.16       18.84      3.56 o 
  -8   0  18      172.50      169.97      9.19 o 
  -7   0  18      148.77      152.30      5.81 o 
  -6   0  18       24.78       21.50      2.75 o 
  -5   0  18      759.17      809.95     29.94 o 
  -4   0  18      184.43      203.19      9.49 o 
  -3   0  18       37.29       38.90      3.33 o 
  -2   0  18       35.76       33.33      2.99 o 
  -1   0  18       19.61       17.75      2.58 o 
   0   0  18       79.10       83.13      5.07 o 
   1   0  18      181.27      184.04      8.90 o 
   2   0  18       39.31       34.08      3.78 o 
   3   0  18       30.57       27.22      3.60 o 
   4   0  18       26.59       26.86      3.76 o 
   5   0  18        7.12        7.61      2.60 o 
   6   0  18       22.40       27.36      4.28 o 
   7   0  18        0.30        0.86      2.20 o 
  -9   1  18        0.01        2.23      2.28 o 
  -8   1  18        0.72        1.88      1.38 o 
  -7   1  18       19.23       20.24      2.39 o 
  -6   1  18       27.27       35.05      2.80 o 
  -5   1  18       48.09       47.72      2.31 o 
  -4   1  18      253.67      251.63      9.58 o 
  -3   1  18       48.15       47.91      2.14 o 
  -2   1  18        2.30        1.68      0.70 o 
  -1   1  18        1.28        1.13      0.67 o 
   0   1  18      203.71      211.11     19.81 o 
   1   1  18       20.38       20.48      1.77 o 
   2   1  18      212.33      196.37      6.81 o 
   3   1  18       74.95       58.37      3.23 o 
   4   1  18        1.24       -0.34      1.01 o 
   5   1  18        7.21        6.34      1.50 o 
   6   1  18        9.43       11.31      1.84 o 
  -8   2  18        4.59        1.73      3.00 o 
  -7   2  18        8.85        6.69      1.74 o 
  -6   2  18       28.49       31.41      2.86 o 
  -5   2  18        1.43        0.76      1.06 o 
  -4   2  18        0.69       -0.38      0.90 o 
  -3   2  18        1.68        3.44      1.24 o 
  -2   2  18      159.21      171.75      4.24 o 
  -1   2  18        8.74       11.39      1.20 o 
   0   2  18       70.92       64.64      2.39 o 
   1   2  18      448.74      448.86      9.13 o 
   2   2  18       47.00       45.89      2.50 o 
   3   2  18      237.04      240.10      6.90 o 
   4   2  18       23.82       25.31      2.27 o 
   5   2  18       43.28       43.71      2.77 o 
   6   2  18       39.91       43.28      5.21 o 
  -6   3  18       11.00       11.39      2.17 o 
  -5   3  18        0.23        0.49      1.41 o 
  -4   3  18       31.39       33.69      2.97 o 
  -3   3  18       13.67       19.68      2.36 o 
  -2   3  18       16.84       14.64      2.50 o 
  -1   3  18      145.67      164.87      5.15 o 
   0   3  18       14.37       18.60      2.40 o 
   1   3  18       25.28       23.04      1.75 o 
   2   3  18        0.05       -0.06      0.82 o 
   3   3  18        2.76        1.41      1.06 o 
   4   3  18        2.01        3.12      1.46 o 
  -3   4  18       25.45       30.36      3.18 o 
  -2   4  18       12.17       12.16      2.29 o 
  -1   4  18       30.29       31.83      3.36 o 
   0   4  18        0.82        2.66      1.80 o 
  -8   1  19       49.84       46.09      3.35 o 
  -7   1  19       13.88       11.77      2.00 o 
  -6   1  19       39.66       39.55      2.80 o 
  -5   1  19      151.28      165.27      4.86 o 
  -4   1  19        2.23        2.04      0.89 o 
  -3   1  19      126.88      121.18      3.75 o 
  -2   1  19      156.31      150.25      5.83 o 
  -1   1  19       49.66       56.03      2.96 o 
   0   1  19       73.00       58.32      3.10 o 
   1   1  19      113.84       99.40      4.32 o 
   2   1  19       14.58        8.63      1.36 o 
   3   1  19       42.12       45.11      3.25 o 
   4   1  19       13.03       12.85      1.76 o 
   5   1  19        5.29        6.49      1.55 o 
   6   1  19        3.79        4.00      1.49 o 
  -7   2  19        0.33       -1.60      1.10 o 
  -6   2  19        0.12        0.22      1.10 o 
  -5   2  19        0.82        1.79      1.27 o 
  -4   2  19        0.11        0.09      0.96 o 
  -3   2  19       78.21       83.91      3.93 o 
  -2   2  19       10.43       12.04      1.31 o 
  -1   2  19        3.89        5.01      0.95 o 
   0   2  19        0.64        0.58      0.74 o 
   1   2  19      148.56      159.49      4.24 o 
   2   2  19        3.46        0.94      0.77 o 
   3   2  19        1.83        1.94      1.06 o 
   4   2  19       11.55       11.26      1.67 o 
   5   2  19        3.64        2.16      1.18 o 
  -6   3  19        5.33        2.93      1.62 o 
  -5   3  19        2.87        4.05      1.58 o 
  -4   3  19       17.68       22.58      2.67 o 
  -3   3  19        0.86        1.48      1.31 o 
  -2   3  19       15.29       14.46      2.19 o 
  -1   3  19        0.19        0.67      1.07 o 
   0   3  19      224.79      262.80      6.20 o 
   1   3  19       21.94       25.05      2.05 o 
   2   3  19        0.60        0.12      0.85 o 
   3   3  19       19.76       20.28      2.14 o 
  -7   0  20       79.87       91.31      6.20 o 
  -6   0  20      531.57      527.20     21.08 o 
  -5   0  20      241.76      247.42     11.44 o 
  -4   0  20        0.91        1.09      1.34 o 
  -3   0  20       25.96       18.91      2.88 o 
  -2   0  20        0.41        1.31      1.34 o 
  -1   0  20        1.23        0.07      1.18 o 
   0   0  20      201.44      161.57      8.22 o 
   1   0  20        7.98        3.80      1.68 o 
   2   0  20        0.06        0.70      1.68 o 
   3   0  20       44.16       36.46      3.99 o 
   4   0  20       35.43       38.86      4.23 o 
   5   0  20       21.95       26.72      4.19 o 
  -8   1  20        1.37        3.17      3.31 o 
  -7   1  20       44.14       48.67      5.65 o 
  -6   1  20        1.12        2.33      1.36 o 
  -5   1  20       18.54       24.14      2.38 o 
  -4   1  20       50.39       53.96      2.46 o 
  -3   1  20        1.40        0.91      0.86 o 
  -2   1  20        6.04        7.40      1.41 o 
  -1   1  20       10.29       10.48      1.63 o 
   0   1  20        0.37        1.64      1.09 o 
   1   1  20       45.74       36.63      2.59 o 
   2   1  20        1.89        0.54      1.03 o 
   3   1  20       68.76       63.00      7.91 o 
   4   1  20        2.10        2.30      1.17 o 
   5   1  20        2.00        2.72      1.36 o 
  -7   2  20        0.50       -0.34      1.21 o 
  -6   2  20        2.71        5.70      1.53 o 
  -5   2  20        0.10        0.41      1.66 o 
  -4   2  20       14.37       12.47      1.95 o 
  -3   2  20        0.20        0.82      1.38 o 
  -2   2  20      120.90      125.94      4.06 o 
  -1   2  20        3.79        2.55      0.88 o 
   0   2  20        4.43        5.19      1.04 o 
   1   2  20       20.30       21.80      2.03 o 
   2   2  20        9.90        3.82      1.13 o 
   3   2  20        3.26        1.30      1.07 o 
   4   2  20        0.15       -0.26      0.98 o 
  -5   3  20       18.86       20.32      2.65 o 
  -4   3  20        7.37       11.30      2.55 o 
  -3   3  20        1.74        3.13      1.55 o 
  -2   3  20       20.28       22.07      2.96 o 
  -1   3  20       79.51       87.41      3.67 o 
   0   3  20       20.94       23.47      2.54 o 
   1   3  20        2.55        1.72      0.95 o 
   2   3  20        0.00        0.93      0.90 o 
  -7   1  21       16.32       18.52      2.47 o 
  -6   1  21       35.15       37.39      4.53 o 
  -5   1  21       24.84       23.80      3.58 o 
  -4   1  21        0.63       -0.01      1.12 o 
  -3   1  21        0.01       -0.81      0.77 o 
  -2   1  21        0.27        0.04      0.87 o 
  -1   1  21        4.14        4.61      1.24 o 
   0   1  21       36.00       26.95      2.54 o 
   1   1  21       14.36       12.56      1.91 o 
   2   1  21       58.34       55.77      6.80 o 
   3   1  21        1.38        2.60      1.25 o 
   4   1  21        7.14        5.83      1.70 o 
   5   1  21        0.17        1.63      1.64 o 
  -6   2  21       13.88       15.79      2.30 o 
  -5   2  21       13.72       10.10      1.92 o 
  -4   2  21       17.29       16.85      2.34 o 
  -3   2  21        1.27        2.40      1.42 o 
  -2   2  21        1.19        1.33      0.91 o 
  -1   2  21        5.55        4.58      0.98 o 
   0   2  21        3.11        3.51      1.12 o 
   1   2  21       11.46       14.97      1.82 o 
   2   2  21        0.00        1.09      0.98 o 
   3   2  21        7.35        5.21      1.64 o 
   4   2  21        1.40        2.33      1.26 o 
  -4   3  21        1.14        2.44      1.58 o 
  -3   3  21        2.22        6.94      1.81 o 
  -2   3  21        9.11       11.11      2.15 o 
  -1   3  21       64.23       70.89      3.32 o 
   0   3  21       18.06       20.20      1.76 o 
   1   3  21        3.43        3.01      1.06 o 
  -6   0  22      119.10      137.25      8.04 o 
  -5   0  22        4.85        5.96      2.24 o 
  -4   0  22        0.60        2.24      1.54 o 
  -3   0  22       78.42       85.44      5.71 o 
  -2   0  22       19.02       18.25      3.01 o 
  -1   0  22      228.53      204.96     10.05 o 
   0   0  22       57.94       43.34      3.96 o 
   1   0  22      173.45      145.68      8.11 o 
   2   0  22       70.04       67.98      5.46 o 
   3   0  22       10.81       13.68      3.19 o 
   4   0  22       24.39       34.01      4.73 o 
  -7   1  22       40.30       40.40      4.87 o 
  -6   1  22        2.11        0.57      1.72 o 
  -5   1  22        6.68        5.91      2.11 o 
  -4   1  22        6.49        6.31      1.75 o 
  -3   1  22        0.71        0.15      0.91 o 
  -2   1  22        5.67        4.48      1.28 o 
  -1   1  22        5.40        5.87      2.17 o 
   0   1  22        2.08        2.34      2.11 o 
   1   1  22       21.76       17.87      2.27 o 
   2   1  22        4.36        6.43      1.67 o 
   3   1  22        3.30        3.74      1.40 o 
   4   1  22        1.34        1.03      2.80 o 
  -5   2  22        2.76        4.00      1.53 o 
  -4   2  22        0.01        0.55      1.23 o 
  -3   2  22        1.70        3.83      2.11 o 
  -2   2  22        5.36        4.12      1.40 o 
  -1   2  22       27.64       36.74      4.22 o 
   0   2  22       14.71       15.56      1.87 o 
   1   2  22       16.84       16.18      2.12 o 
   2   2  22        2.12        3.86      1.81 o 
   3   2  22        0.60        0.29      0.99 o 
  -1   3  22        2.13        4.22      1.41 o 
  -6   1  23        2.53        1.70      1.83 o 
  -5   1  23        1.63        7.29      2.40 o 
  -4   1  23       17.24       21.65      2.43 o 
  -3   1  23       82.25       75.76      3.85 o 
  -2   1  23       13.17       13.59      1.99 o 
  -1   1  23       71.66       67.12      3.61 o 
   0   1  23       10.88       14.89      2.60 o 
   1   1  23        0.33       -0.34      1.03 o 
   2   1  23        0.30        1.17      1.15 o 
   3   1  23        0.24        2.55      1.41 o 
  -4   2  23        3.02        5.37      2.40 o 
  -3   2  23        7.70       13.70      3.35 o 
  -2   2  23        1.90        1.31      1.26 o 
  -1   2  23        0.17        2.91      1.99 o 
   0   2  23        1.19        1.09      1.29 o 
   1   2  23        0.41        0.62      1.05 o 
  -5   0  24        0.58       -1.45      1.52 o 
  -4   0  24       30.02       30.46      3.99 o 
  -3   0  24        6.46        5.46      2.22 o 
  -2   0  24        0.84       -0.38      1.27 o 
  -1   0  24       12.57        8.24      2.24 o 
   0   0  24        0.03        1.11      1.45 o 
   1   0  24        0.32       -1.59      1.22 o 
   2   0  24        7.22        6.34      2.22 o 
  -5   1  24        4.40        6.23      2.45 o 
  -4   1  24        0.91       -1.11      1.00 o 
  -3   1  24        2.69        3.24      1.24 o 
  -2   1  24        0.14        2.39      1.16 o 
  -1   1  24       49.83       45.27      2.99 o 
   0   1  24       13.74       11.17      1.93 o 
   1   1  24        1.59        2.60      1.37 o 
   2   1  24        7.66       15.86      2.40 o 
  -2   2  24        2.10        2.77      1.40 o 
  -1   2  24        3.65        4.23      1.54 o 
  -3   1  25        0.08        1.43      1.68 o 
  -2   1  25       13.84       11.53      1.96 o 
  -1   1  25        0.05        1.36      1.09 o 
   0   1  25        0.11        0.62      1.15 o 
                                                 
